# Supplementary material for: Diversity improves performance in excitable networks
Source: PeerJ. 2016 Apr 25;4:e1912. doi: 10.7717/peerj.1912 (PMC4860327; doi:10.7717/peerj.1912)
Supplement: Supplemental Information 1 — The code to simulate the system dynamics is also freely available at: http://www.sng.org.au/Downloads. [file peerj-04-1912-s001.zip]

Archive with 1 entries (1 files):
- SIRSdiversity.c
